# Supplementary material for: The astrovirus N-terminal nonstructural protein anchors replication complexes to the perinuclear ER membranes
Source: PLoS Pathog. 2024 Jul 15;20(7):e1011959. doi: 10.1371/journal.ppat.1011959 (PMC11271882; doi:10.1371/journal.ppat.1011959)
Supplement: S1 Data — (XLSX) [file ppat.1011959.s001.xlsx]

## Sheet: Figure 1
Figure 1C
	WT	GKT->GAT	GDD->GNN
% replicon activity	95.6187	77.9537	0.10558
	102.024	74.8884	0.090691
	102.357	83.2376	0.089088
Figure 1D
	WT	GKT->GAT
Virus titre	80000	160000
	140000	160000
	60000	180000
	360000	40000
	460000	20000
	420000	80000
Figure 1E
	% replicon activity
mM GuHCl	0			1			2
24 h	31.9172	35.1265	37.6398	25.7144	30.0621	27.2944	17.0284	15.2944	22.8543
48 h	86.2881	99.7532	113.959	63.0526	94.1468	81.0044	61.5264	65.1453	68.0446
Figure 1F
	% replicon activity
mM GuHCl	0			1			2
6 h	50.581	48.157	46.7703	0.253431	0.059133	0.090006	0	0.013998	0.01573
12 h	104.96	99.841	95.1993	8.86261	9.28963	8.68855	0.101109	0.17311	0.068371

## Sheet: Figure 2
Figure 2B
	MLB2			MLB2-HA
24h	20000	40000	40000	10000	10000	20000
48h	2100000	2400000	2000000	400000	600000	1800000
72h	2200000	1200000	1900000	400000	1000000	600000
96h	2100000	3000000	2300000	1700000	1100000	1700000
Figure 2C
pAVIC P0	pAVIC-HA P0	pAVIC P1	pAVIC-HA P1
800000	500000	600000	30000
500000	500000	800000	30000
600000	400000	800000	40000

## Sheet: Figure 3
Figure 3A
HAtsV1	HAstV4	VA1
0.743	0.681	0.74
0.779	0.801	0.798
0.777	0.808	0.863
0.778	0.745	0.769
0.775	0.668	0.721
0.667	0.62	0.674
0.813	0.79	0.559
0.752	0.76	0.589
0.8	0.771	0.498
0.815	0.769	0.596
0.717	0.742	0.578
0.711	0.735	0.482
0.651	0.694	0.573
0.761	0.556	0.602
Figure 3B
MLB1	MLB2	VA1
0.593	0.706	0.609
0.672	0.656	0.74
0.631	0.544	0.801
0.496	0.634	0.783
0.817	0.709	0.666
0.623	0.62	0.683
0.716	0.691	0.61
0.638	0.741	0.623
0.717	0.699	0.43
0.82	0.754	0.63
0.834	0.695	0.736
		0.708
		0.706
		0.721

## Sheet: Figure 4
Figure 4A
HAstV1	HAstV4	VA1
0.285	0.315	0.333
0.203	0.229	0.406
0.171	0.3	0.417
0.362	0.361	0.432
0.336	0.35	0.307
0.446	0.304	0.411
0.262	0.285	0.283
0.484	0.303	0.173
0.479	0.308	0.286
0.507	0.295	0.214
0.283	0.167	0.313
0.263	0.492	0.441
0.294	0.36	0.387
0.507	0.408	0.367
0.485	0.237	0.672
Figure 4B
MLB1	MLB2	VA1
0.345	0.357	0.465
0.429	0.301	0.387
0.247	0.245	0.445
0.113	0.23	0.378
0.169	0.315	0.369
0.301	0.468	0.45
0.293	0.375	0.205
0.485	0.343	0.144
0.51	0.27	0.232
0.591	0.353	0.447
0.453	0.241	0.244
0.539	0.232	0.301
0.571	0.24	0.237
	0.276
	0.191

## Sheet: Figure 5
Figure 5A
NTD-dsRNA	NTD-ER	NTD-Lamin
0.906	0.802	0.512
0.932	0.783	0.571
0.883	0.773	0.238
0.886	0.789	0.5
0.731	0.877	0.372
0.705	0.871	0.517
0.715	0.834	0.535
0.754	0.856	0.584
0.658	0.875	0.447
0.643	0.848	0.502
0.856	0.847	0.473
0.724
0.685
0.754
Figure 5B
NTD-dsRNA	NTD-ER	NTD-Lamin
0.804	0.633	0.486
0.833	0.763	0.423
0.633	0.711	0.378
0.795	0.802	0.384
0.766	0.662	0.402
0.654	0.597	0.388
0.833	0.524	0.424
0.772	0.608	0.385
0.723	0.589	0.272
0.696	0.635	0.394
0.655	0.577	0.502
0.713		0.474
0.631		0.562

## Sheet: Figure 6
Figure 6B-C
MLB2 CP - dsRNA	VA1 CP - dsRNA	MLB2 Pro - dsRNA	HAstV1 Pro - dsRNA	HAstV1 RdRp - dsRNA
0.291	0.541	0.845	0.928	0.797
0.337	0.68	0.787	0.915	0.781
0.265	0.476	0.837	0.931	0.816
0.2	0.567	0.763	0.939	0.838
0.374	0.67	0.758	0.924	0.794
0.252	0.553	0.808	0.97	0.878
0.202	0.577	0.834	0.933	0.837
0.35	0.446	0.88	0.917	0.897
0.301	0.54	0.799	0.935	0.84
0.333	0.589	0.78	0.946	0.79
0.201	0.601	0.897	0.909	0.779
0.297	0.513	0.78	0.966	0.87

## Sheet: Figure 7
Figure 7E
	WT	NR	CR	4R	GNN
% replicon activity	95.6187	0.910555	0.723233	2.86063	0.10558
	102.024	0.822411	0.809815	2.48303	0.090691
	102.357	0.911883	0.817513	2.6503	0.089088
Figure 7F
	WT	NR	CR	4R	GNN
% replicon activity	124	0.697	2.3	1.66	1.06
	77.8	0.642	2.49	1.43	0.378
	97.9	0.611	2.44	1.41	0.575
Figure 7F
	WT	NR	CR	4R	GNN
Virus titer	360000	20	100	0	20
	460000	100	80	20	20
	420000	100	60	20	20
Figure 7H
	WT	NR	CR	4R	GNN
Virus titer	400000	0	0	0	0
	400000	0	0	0	0
	500000	0	0	0	0

## Sheet: Figure 8
Figure 8D
	NTD-WT	NTD-CR
M2 coefficient	0.492	0.432
	0.361	0.584
	0.56	0.547
	0.49	0.505
	0.486	0.443
	0.405	0.517
	0.125	0.658
	0.445	0.678
	0.491	0.64
	0.412	0.449
	0.597	0.616
	0.617	0.621
	0.485	0.496
	0.453	0.504
	0.627	0.47
	0.553	0.616
	0.642	0.72
	0.506	0.568
		0.6
		0.502
		0.516
		0.518
		0.675
		0.618
		0.613
		0.778
		0.734
		0.588
		0.493
		0.44
		0.508
Figure 8E
	NTD-WT	NTD-CR
M2 coefficient	0.092	0.203
	0.095	0.091
	0.066	0.202
	0.066	0.085
	0.102	0.193
	0.085	0.084
	0.169	0.398
	0.078	0.114
	0.089	0.113
	0.078	0.229
	0.044	0.156
	0.1	0.236
	0.14	0.122
	0.071	0.145
	0.267	0.409
	0.117	0.215
	0.131	0.239
	0.185	0.37
	0.092	0.142
	0.192	0.452
	0.087	0.104
